# Supplementary material for: Genome-Wide Identification and Analysis of the EPF Gene Family in Sorghum bicolor (L.) Moench
Source: Plants (Basel). 2023 Nov 20;12(22):3912. doi: 10.3390/plants12223912 (PMC10674733; doi:10.3390/plants12223912)
Supplement: Supplementary file 1 [file plants-12-03912-s001.zip]

Archive with 4 entries (4 files):
- Information S1-SbEPFs protein sequences.pdf
- Information S2-SbEPFs CDS sequences.pdf
- Information S3-Promoter analysis of SbEPFs.xls
- Table S1. List of all primers used in this study.pdf
