# Supplementary material for: Genome-Wide Identification and Analysis of the EPF Gene Family in Sorghum bicolor (L.) Moench
Source: Plants (Basel). 2023 Nov 20;12(22):3912. doi: 10.3390/plants12223912 (PMC10674733; doi:10.3390/plants12223912)
Supplement: Supplementary file 1 [file plants-12-03912-s001.zip › Information S3-Promoter analysis of SbEPFs.xls]

## Sheet: Promoter analysis of SbEPFs
	ARE	GC-motif	LTR	MBS	TC-rich repeats	CAT-box	MBSI	O2-site	HD-Zip 1	GCN4_motif	RY-element	ABRE	AuxRR-core	TGA-element	GARE-motif	P-box	TATC-box	SARE	TCA-element	CGTCA-motif	TGACG-motif	G-box	ACE	AE-box	AT1-motif	Box 4	Box II	GATA-motif	GT1-motif	chs-CMA1a	sp1	I-box	TCCC-motif	TCT-motif	GTGGC-motif	circadian	MRE	GA-motif	CAG-motif	ATCT-motif
SbEPF1	0	0	2	1	0	2	0	0	0	0	3	1	0	1	1	2	0	0	0	3	3	1	0	0	1	0	0	0	1	0	0	0	1	0	0	0	0	1	0	0
SbEPF2	1	0	2	1	1	1	0	0	0	0	1	1	0	3	0	1	0	0	0	1	1	0	0	0	1	0	0	0	0	0	1	0	0	0	0	0	0	0	0	0
SbEPF3	1	4	1	0	1	0	0	0	0	1	0	3	1	0	0	0	0	0	0	5	5	2	1	0	1	0	0	0	0	0	2	0	0	0	0	0	0	0	0	0
SbEPF4	0	0	1	1	0	3	0	2	0	1	4	6	0	0	0	0	0	0	1	3	3	5	0	0	0	2	0	4	0	0	2	0	0	1	0	0	0	0	0	0
SbEPF5	1	0	0	0	0	2	0	1	0	0	0	4	1	1	0	1	0	0	0	6	6	5	1	0	0	0	0	0	0	0	0	2	1	0	0	0	0	0	0	0
SbEPF6	0	0	0	4	1	0	0	3	0	1	0	7	0	0	0	0	0	0	1	3	3	7	0	0	0	0	1	0	0	0	0	0	0	1	0	0	0	0	1	0
SbEPF7	1	1	2	0	1	1	0	2	0	0	3	1	1	0	0	0	0	0	0	6	6	2	1	0	1	0	0	0	0	1	0	1	0	1	0	0	0	0	0	0
SbEPF8	0	0	0	0	0	0	0	1	0	0	0	3	0	1	0	0	0	0	1	4	4	2	0	1	1	0	0	0	0	0	3	1	1	0	0	0	0	0	0	0
SbEPF9	0	1	2	2	1	1	0	0	0	0	0	4	0	0	0	1	0	0	0	1	1	3	1	1	0	1	0	0	3	0	0	0	0	0	0	0	0	0	0	0
SbEPF10	2	3	0	0	0	2	0	0	0	0	0	4	0	1	0	0	0	0	0	5	5	5	0	0	0	0	0	1	1	0	1	0	0	0	1	0	1	0	0	0
SbEPF11	1	0	0	2	1	3	0	0	0	1	2	6	0	0	0	0	1	0	1	2	2	5	0	0	0	4	0	1	0	0	0	2	0	0	1	1	0	0	0	0
SbEPF12	1	3	2	0	0	2	0	1	0	0	2	3	0	0	1	0	0	0	0	3	3	6	0	0	0	0	1	0	0	1	0	0	0	0	0	0	0	0	0	1
